# Supplementary material for: Oncogene-induced TIM-3 ligand expression dictates susceptibility to anti–TIM-3 therapy in mice
Source: J Clin Invest. 2024 Jun 25;134(16):e177460. doi: 10.1172/JCI177460 (PMC11324309; doi:10.1172/JCI177460)
Supplement: Supporting data values [file jci-134-177460-s212.xlsx]

## Sheet: Figure 1A
FLT3-ITD	FIP1L1-PDGFRα	CSFR3-T618L	JAK2-V617F	c-myc	c-KIT-D816V	KRAS-G12V	NRAS-G12D	empty vector
1.86914	0.998328	1.06474	0.815941	0.652805	1.68711	1.34905	0.993839	1
0.944961	0.751112	0.777924	0.606941	0.81606	1.48012	0.822901	1.49196	1
1.39558	0.939004	1.37236	0.772717	0.748777	1.08396	0.683977	0.790291	1
1.50291	0.730284	1.39094	1.35661	0.784653	1.03371	0.913127	1.5432	1
0.919951	0.822387	1.05349	0.643247	0.828005	1.07202	0.640165		1
1.24448	0.688423	0.70413	0.60913	0.651769	1.34366	0.913383		1
1.05073	0.489245							1
0.873081	0.537287							1

## Sheet: Figure 1B
FLT3-ITD	FIP1L1-PDGFRα	CSFR3-T618L	JAK2-V617F	c-myc	c-KIT-D816V	KRAS-G12V	NRAS-G12D	empty vector
2.30361	0.766797	1.3323	0.521921	0.940639	1.68136	1.48039	0.613713	1
2.43249	0.931353	1.49358	0.599451	1.77934	1.97942	1.93297	1.29673	1
1.35803	0.732936	0.882901	1.04836	0.351676	0.974067	1.1705	0.642758	1
1.45246	0.765593	0.499014	0.87264	0.341143	0.975548	1.02826	0.845412	1
2.90876	0.980658	0.566065	0.513235	0.842298	0.899153	1.21988		1
1.26488	0.86503	1.33396	0.43111	1.33371	0.799696	1.38178		1
1.38121	0.640807							1
1.32151	0.586849							1

## Sheet: Figure 1C
Days	AML (FLT3-ITD) allo-HCT/Tc + anti-TIM-3	AML (FLT3-ITD) allo-HCT/Tc + isotype	AML (FLT3-ITD) allo-HCT + anti-TIM-3	AML (FLT3-ITD) allo-HCT + isotype
9	1
60	0
60	0
60	0
60	0
60	0
60	0
60	0
60	0
60	0
9		1
10		1
14		1
14		1
31		1
13		1
22		1
26		1
32		1
44		1
33	1
80	0
80	0
80	0
80	0
80	0
22			1
33			1
33			1
49			1
77			1
20			1
31			1
31			1
61			1
62			1
29				1
29				1
45				1
49				1
49				1
31				1
31				1
34				1
45				1
49				1
80	0
80	0
80	0
80	0
80	0
80		0
80		0
80		0
80		0
75		1
22			1
24			1
30			1
31			1
32			1
20				1
30				1
46				1
49				1
52				1

## Sheet: Figure 1D
Days	AML (PDGFRα) allo-HCT/Tc + anti-TIM-3	AML (PDGFRα) allo-HCT/Tc + isotype	AML (PDGFRα) allo-HCT + anti-TIM-3	AML (PDGFRα) allo-HCT + isotype
12	1
14	1
14	1
18	1
36	1
9	1
13	1
32	1
32	1
60	0
14		1
14		1
14		1
18		1
18		1
13		1
22		1
26		1
44		1
47		1
16	1
34	1
42	1
45	1
59	1
62	1
11			1
11			1
29			1
45			1
68			1
31			1
31			1
34			1
38			1
45			1
11				1
22				1
33				1
33				1
49				1
38				1
38				1
49				1
49				1
59				1
44	1
46	1
49	1
80	0
80	0
49		1
50		1
52		1
56		1
80		0
49			1
51			1
51			1
53			1
55			1
46				1
49				1
49				1
50				1
52				1

## Sheet: Figure 1E
Days	AML (ckit-D816V) allo-HCT + anti-TIM-3 Ab (n=5)	AML (ckit-D816V) allo-HCT + isotype Ab (n=5)	AML (ckit-D816V) allo-HCT/Tc + isotype Ab (n=5)	AML (ckit-D816V) allo-HCT/Tc + anti-TIM-3 (n=5)
11	1
11	1
22	1
33	1
77	1
34	1
34	1
38	1
45	1
59	1
16		1
22		1
29		1
45		1
20		1
31		1
49		1
49		1
8			1
10			1
29			1
80			0
80			0
34			1
45			1
72			1
75			1
80			0
72				1
80				0
80				0
80				0
80				0
80				0
80				0
80				0
80				0
80				0

## Sheet: Figure 1F
WEHI-3B cells	FLT3-ITD MLL-PTD splenocytes
1.11628	2.99584
0.929873	2.50874
0.556652	2.82495
0.432415	2.97055
0.993986	1.82934
0.068593	2.24333
0.226742
0.173729
0.062918
0.175503
0.310354
0.863941
1.11908

## Sheet: Figure 1G
WEHI-3B cells	FLT3-ITD MLL-PTD splenocytes
24.2614	23.9153
22.7541	28.4724
14.7068	22.1942
5.06079	27.7308
14.4071	18.0664
1.62672	18.6859
1.36593
1.83729
3.75722
1.96569
4.4226
11.7974
13.3518

## Sheet: Figure 1H
WEHI-3B cells	FLT3-ITD MLL-PTD splenocytes
2.83074	21.7392
2.44002	26.7667
0.28109	13.5212
1.32241	16.3869
0.452529	14.2064
1.78665	19.8459
2.73394
1.77012
1.82952
1.35585
2.18386
2.44707
2.41956

## Sheet: Figure 1I
WEHI-3B cells	FLT3-ITD MLL-PTD splenocytes
843.16	899.711
825.39	960.848
774.226	727.62
686.624	879.805
712.591	765.365
408.364	766.266
346.653
248.862
710.173
235.845
375.292
524.829
581.686

## Sheet: Figure 1J
Days	FLT3ITD MLLPTD + allo-HCT/Tc + isotype	FLT3ITD MLLPTD + allo-HCT/Tc + anti-TIM-3	FLT3ITD MLLPTD + allo-HCT + isotype	FLT3ITD MLLPTD + allo-HCT + anti-TIM-3
7			1
16			1
16			1
26			1
26			1
22				1
22				1
30				1
38				1
38				1
16	1
22	1
33	1
40	1
44	1
44		1
80		0
80		0
80		0
80		0

[truncated: 63 more sheets: Figure 1K, Figure 1L, Figure 2A, Figure 2B, Figure 2F, Figure 2G, Figure 2K, Figure 2L, Figure 2M, Figure 2N, Figure 3B, Figure 3C, Figure 3D, Figure 3E, Figure 3F, Figure 3H, Figure 4A, Figure 4B, Figure 4D, Figure 4F …]
